# Supplementary material for: Oculomotor outcomes of cranial nerve palsy in patients with skull base tumors
Source: PLoS One. 2024 Aug 29;19(8):e0309686. doi: 10.1371/journal.pone.0309686 (PMC11361682; doi:10.1371/journal.pone.0309686)
Supplement: S1 File — (XLSX) [file pone.0309686.s001.xlsx]

## Sheet: Final
Sub No	Pathology	Sx to Tx Duration	Treatment	CN3	CN4	CN6	Multiple CNP	Recovery	FU duration
1	Chordoma	1.5	Surgery	N	N	Y	N	Y	0.6
2	PA	1.4	Surgery	N	N	Y	N	Y	0.5
3	PA	3.6	GKRS	N	N	Y	N	Y	0.6
4	meningioma	9.3	CK	Y	N	N	N	Y	2.7
5	Chordoma	1.6	GKRS	N	N	Y	N	Y	1.1
6	PA	1.9	CK	Y	N	N	N	Y	4.1
7	meningioma	1.5	Surgery	N	N	Y	N	N	2.7
8	meningioma	16.1	CK	N	N	Y	N	N	1
9	PA	0.1	Surgery	Y	N	N	N	Y	2.6
10	meningioma	120.6	CK	N	N	Y	N	N	1
11	PA	0.1	Surgery	Y	Y	Y	Y	Y	4
12	PA	1.4	Multiple	Y	N	N	N	N	2.5
13	Chordoma	0.9	Multiple	N	N	Y	N	N	0.7
14	Chondrosarcoma	2.7	Multiple	N	N	Y	N	Y	5.4
15	PA	2.6	Surgery	N	N	Y	N	Y	0.6
16	PA	0.6	Surgery	Y	N	N	N	Y	4.5
17	meningioma	4.2	GKRS	Y	N	N	N	N	7.9
18	PA	0.3	Surgery	Y	N	N	N	Y	2.4
19	meningioma	9.3	GKRS	Y	Y	Y	Y	N	3.4
20	meningioma	12.7	GKRS	N	N	Y	N	N	0.9
21	PA	4	Surgery	Y	N	N	N	Y	0.6
22	Chordoma	1.5	GKRS	N	N	Y	N	Y	0.5
23	Chondrosarcoma	11.7	CK	N	N	Y	N	N	1.6
24	meningioma	66.8	GKRS	N	N	Y	N	N	2.8
25	PA	0.5	Surgery	Y	N	N	N	Y	1.5
26	PA	0.6	Surgery	N	N	Y	N	Y	0.6
27	hemangioma	0.6	CK	N	N	Y	N	Y	0.5
28	Teratoma	6.1	Surgery	N	Y	N	N	Y	0.5
29	PA	0.4	Surgery	N	N	Y	N	Y	4.8
30	meningioma	6.1	CK	N	N	Y	N	Y	0.6
31	meningioma	8	GKRS	Y	N	Y	Y	N	3.2
32	Chondrosarcoma	11.6	CK	N	N	Y	N	N	1.1
33	Chordoma	0.8	CK	N	N	Y	N	N	0.5
34	PA	0.1	Surgery	Y	Y	Y	Y	Y	0.6
35	meningioma	14.2	CK	Y	N	N	N	N	2.4
36	Epidermoid cyst	8	Surgery	N	N	Y	N	Y	0.6
37	meningioma	17.2	CK	N	N	Y	N	Y	1.5
38	meningioma	14.9	CK	N	N	Y	N	Y	0.6
39	meningioma	12.7	GKRS	N	N	Y	N	Y	2.3
40	hemangioma	1.1	GKRS	Y	N	N	N	Y	0.6
41	meningioma	1.2	Multiple	Y	N	N	N	Y	1.8
42	meningioma	23.7	Multiple	N	N	Y	N	Y	0.6
43	meningioma	49.1	RT	Y	N	N	N	N	2.2
44	schwannoma	3.6	Multiple	N	N	Y	N	Y	0.9
45	PA	2.3	Surgery	N	N	Y	N	Y	0.5
46	meningioma	6.5	Multiple	N	N	Y	N	Y	0.8
47	PA	0.6	Surgery	Y	N	N	N	Y	0.6
48	PA	5.9	GKRS	Y	N	N	N	N	1
49	meningioma	4.1	Multiple	N	N	Y	N	N	0.6
50	meningioma	2.9	Multiple	Y	N	N	N	Y	0.7
51	meningioma	12.5	Multiple	Y	Y	Y	Y	N	0.6
52	schwannoma		Surgery	N	N	Y	N	Y	0.6
53	meningioma	68.6	Multiple	Y	N	N	N	N	0.5
54	Chordoma	3.1	Surgery	N	N	Y	N	Y	0.7
55	Chordoma	1.9	Surgery	N	N	Y	N	Y	0.5
56	meningioma	4.4	GKRS	Y	Y	Y	Y	Y	1
